# Supplementary material for: Aging-Accelerated Mouse Prone 8 (SAMP8) Mice Experiment and Network Pharmacological Analysis of Aged Liupao Tea Aqueous Extract in Delaying the Decline Changes of the Body
Source: Antioxidants (Basel). 2023 Mar 10;12(3):685. doi: 10.3390/antiox12030685 (PMC10045736; doi:10.3390/antiox12030685)
Supplement: Supplementary file 1 [file antioxidants-12-00685-s001.zip]

Archive with 7 entries (5 files):
- supplementary file/
- supplementary file/Figure S1/
- supplementary file/Figure S1/Description.pdf
- supplementary file/Figure S1/MRM_detection_of_multimodal_maps-N.png
- supplementary file/Figure S1/MRM_detection_of_multimodal_maps-P.png
- supplementary file/file S1.pdf
- supplementary file/Table S1.xlsx
