# Supplementary material for: Aging-Accelerated Mouse Prone 8 (SAMP8) Mice Experiment and Network Pharmacological Analysis of Aged Liupao Tea Aqueous Extract in Delaying the Decline Changes of the Body
Source: Antioxidants (Basel). 2023 Mar 10;12(3):685. doi: 10.3390/antiox12030685 (PMC10045736; doi:10.3390/antiox12030685)
Supplement: Supplementary file 1 [file antioxidants-12-00685-s001.zip › supplementary file/Table S1.xlsx]

## Sheet: Table S1
Index	Q1 (Da)	Q3 (Da)	Molecular weight (Da)	Formula	Ionization model	Compounds	Class I	Class II	CAS
pme0040	136.06	119.04	135.054	C5H5N5	[M+H]+	adenine	Nucleotides and derivatives	Nucleotides and derivatives	73-24-5
mws0183	153.02	109.03	154.027	C7H6O4	[M-H]-	3,4-dihydroxybenzoic acid (Protocatechuic acid)	Phenolic acids	Phenolic acids	99-50-3
pme2801	167.06	150.03	166.049	C6H6N4O2	[M+H]+	7-methylxanthine	Nucleotides and derivatives	Nucleotides and derivatives	552-62-5
mws0180	153.02	109.03	154.027	C7H6O4	[M-H]-	2,5-dihydroxybenzoic acid; Gentisic Acid	Phenolic acids	Phenolic acids	490-79-9
mws0639	153.02	109.03	154.027	C7H6O4	[M-H]-	2,3-dihydroxybenzoic Acid	Phenolic acids	Phenolic acids	303-38-8
Lmcp001538	181.07	138.07	180.065	C7H8N4O2	[M+H]+	theobromine	Alkaloids	Alkaloids	83-67-0
Lmbn000193	103	59.01	104.011	C3H4O4	[M-H]-	tartronate semialdehyde	Organic acids	Organic acids	2480-77-5
ML10172161	103	59.01	104.011	C3H4O4	[M-H]-	hydroxypyruvic acid	Organic acids	Organic acids	1113-60-6
pmb2591	245.09	203.08	246.1	C13H14N2O3	[M-H]-	N-acetyl-L-tryptophan	Amino acids and derivatives	Amino acids and derivatives	1218-34-4
mws0024	169.01	125.02	170.022	C7H6O5	[M-H]-	gallic acid	Phenolic acids	Phenolic acids	149-91-7
MWS3036	147.03	85.03	148.037	C5H8O5	[M-H]-	3-hydroxyglutaric acid	Organic acids	Organic acids	638-18-6
mws0120	258.11	104.11	257.103	C8H20NO6P	[M+H]+	choline Alfoscerate	Lipids	PC	28319-77-9
pme0490	124.04	78.03	123.032	C6H5NO2	[M+H]+	nicotinic acid (Vitamin B3)	Others	Vitamin	59-67-6
Lmmn001643	163.04	119.05	164.047	C9H8O3	[M-H]-	2-hydroxycinnamic acid	Phenolic acids	Phenolic acids	583-17-5
mws0275	133.01	71.01	134.022	C4H6O5	[M-H]-	L-malic acid	Organic acids	Organic acids	97-67-6
Zmzn003953	309.2	227.2	310.214	C18H30O4	[M-H]-	13(s)-hydroperoxy-(9z,11e,15z)-octadecatrienoic acid	Lipids	Free fatty acids	67597-26-6
pme2246	301	185.02	302.006	C14H6O8	[M-H]-	ellagic acid	Tannins	Tannin	476-66-4
MWS1777	128.03	93.06	127.019	C6H6ClN	[M+H]+	3-chloroaniline	Alkaloids	Alkaloids	108-42-9
mws0663	181.07	124.05	180.065	C7H8N4O2	[M+H]+	1,7-dimethylxanthine	Nucleotides and derivatives	Nucleotides and derivatives	611-59-6
pme3154	147.07	59.01	148.074	C6H12O4	[M-H]-	mevalonic acid	Organic acids	Organic acids	150-97-0
MWSHY0174	291.09	139.04	290.079	C15H14O6	[M+H]+	epicatechin	Flavonoids	Flavanols	490-46-0
Lmdn004267	357.13	151.04	358.142	C20H22O6	[M-H]-	epipinoresinol	Lignans and Coumarins	Lignans	24404-50-0
mws0097	357.13	151.04	358.142	C20H22O6	[M-H]-	pinoresinol	Lignans and Coumarins	Lignans	487-36-5
Lmmn000806	131.03	87.05	132.042	C5H8O4	[M-H]-	dimethylmalonic acid	Organic acids	Organic acids	595-46-0
mws0473	131.03	87.05	132.042	C5H8O4	[M-H]-	2-methylsuccinic acid	Organic acids	Organic acids	498-21-5
MWSmce387	183.03	124.02	184.037	C8H8O5	[M-H]-	3-O-methylgallic acid	Phenolic acids	Phenolic acids	3934-84-7
MWSHY0065	291.09	139.04	290.079	C15H14O6	[M+H]+	catechin	Flavonoids	Flavanols	154-23-4
mws2212	179.03	135.05	180.042	C9H8O4	[M-H]-	caffeic acid	Phenolic acids	Phenolic acids	331-39-5
mws0049	307.08	139.04	306.074	C15H14O7	[M+H]+	gallocatechin	Flavonoids	Flavanols	970-73-0
Wbtp003341	291.09	139.04	290.079	C15H14O6	[M+H]+	(3,5-dihydroxyphenyl)-(4-hydroxy-2,6-dimethoxyphenyl)methanone	Others	Ketone compounds	-
Rfmb320	144.1	84.08	143.095	C7H13NO2	[M+H]+	1-methylpiperidine-2-carboxylic acid	Organic acids	Organic acids	7730-87-2
Zajp000573	144.1	84.08	143.095	C7H13NO2	[M+H]+	N-(4-oxopentyl)-acetamide	Alkaloids	Alkaloids	-
Lmbn000198	133.01	71.01	134.022	C4H6O5	[M-H]-	3-dehydro-L-threonic acid	Others	Saccharides	-
MWStz070	182.08	91.05	181.074	C9H11NO3	[M+H]+	N-(2-Hydroxy-4-methoxyphenyl)acetamide	Alkaloids	Phenolamine	58469-06-0
mws0230	120.07	74.06	119.058	C4H9NO3	[M+H]+	L-threonine	Amino acids and derivatives	Amino acids and derivatives	72-19-5
mws0671	120.07	74.06	119.058	C4H9NO3	[M+H]+	L-homoserine	Amino acids and derivatives	Amino acids and derivatives	672-15-1
Lmbn013410	205.16	189.13	206.167	C14H22O	[M-H]-	2,4-Di-tert-butylphenol	Phenolic acids	Phenolic acids	96-76-4
Lmln010063	205.16	189.13	206.167	C14H22O	[M-H]-	2,6-Di-tert-butylphenol	Phenolic acids	Phenolic acids	128-39-2
MWSmce466	135.05	92.03	136.052	C8H8O2	[M-H]-	4-hydroxyacetophenone	Phenolic acids	Phenolic acids	99-93-4
MWS5231	243.16	181.16	244.167	C13H24O4	[M-H]-	tridecanedioic acid	Lipids	Free fatty acids	505-52-2
MWS1900	215.13	153.13	216.136	C11H20O4	[M-H]-	undecanedioic acid	Lipids	Free fatty acids	1852-04-6
mws0227	132.1	86.1	131.095	C6H13NO2	[M+H]+	L-leucine	Amino acids and derivatives	Amino acids and derivatives	61-90-5
mws0258	132.1	86.1	131.095	C6H13NO2	[M+H]+	L-Isoleucine	Amino acids and derivatives	Amino acids and derivatives	73-32-5
MWS04555g	132.1	86.1	131.095	C6H13NO2	[M+H]+	D-allo-isoleucine	Amino acids and derivatives	Amino acids and derivatives	1509-35-9
MWSHY0098	307.08	139.04	306.074	C15H14O7	[M+H]+	epigallocatechin	Flavonoids	Flavanols	970-74-1
pmb3101	175.06	115.04	176.069	C7H12O5	[M-H]-	2-Isopropylmalic acid	Organic acids	Organic acids	49601-06-1
mws4516	130.05	84.05	129.043	C5H7NO3	[M+H]+	pyroglutamic acid	Amino acids and derivatives	Amino acids and derivatives	4042-36-8
pme2914	161.05	99.05	162.053	C6H10O5	[M-H]-	3-hydroxy-3-methylpentane-1,5-dioic acid	Amino acids and derivatives	Amino acids and derivatives	503-49-1
mws1422	275.09	107.05	274.084	C15H14O5	[M+H]+	epiafzelechin	Flavonoids	Flavanols	24808-04-6
MWSmce248	163.04	119.05	164.047	C9H8O3	[M-H]-	3-hydroxycinnamic acid	Phenolic acids	Phenolic acids	14755-02-3
Wagp006039	183.08	98.98	182.071	C6H15O4P	[M+H]+	2-hexylphosphoric acid	Others	Others	-
mws2368	137.06	119.05	138.068	C8H10O2	[M-H]-	tyrosol; 4-Hydroxyphenylethanol	Phenolic acids	Phenolic acids	501-94-0
mws0182	151.04	107.05	152.047	C8H8O3	[M-H]-	4-hydroxyphenylacetic acid	Phenolic acids	Phenolic acids	156-38-7
Zahp012577	280.26	81.07	279.256	C18H33NO	[M+H]+	octadecadienoic acid amide	Alkaloids	Alkaloids	-
Lmbn014696	301.22	301.22	302.225	C20H30O2	[M-H]-	pimaric acid	Terpenoids	Ditepenoids	127-27-5
mws2218	195.09	83.06	194.08	C8H10N4O2	[M+H]+	caffeine	Alkaloids	Alkaloids	58-08-2
Hmtn001288	181.05	135.04	182.058	C9H10O4	[M-H]-	methyl 2,4-dihydroxyphenylacetate	Phenolic acids	Phenolic acids	67828-42-6
MWS5206	181.05	135.04	182.058	C9H10O4	[M-H]-	4-hydroxyphenyllactic acid	Phenolic acids	Phenolic acids	306-23-0
mws0219	132.03	88.04	133.037	C4H7NO4	[M-H]-	L-aspartic acid	Amino acids and derivatives	Amino acids and derivatives	56-84-8
MWS1882	132.03	88.04	133.037	C4H7NO4	[M-H]-	iminodiacetic acid	Organic acids	Organic acids	142-73-4
mws0192	117.02	73.03	118.027	C4H6O4	[M-H]-	succinic acid	Organic acids	Organic acids	110-15-6
mws0470	117.02	73.03	118.027	C4H6O4	[M-H]-	methylmalonic acid	Organic acids	Organic acids	516-05-2
mws0467	165.06	119.05	166.063	C9H10O3	[M-H]-	3-(4-hydroxyphenyl)-propionic acid*	Phenolic acids	Phenolic acids	501-97-3
MWSmce257	218.11	88.04	219.111	C9H17NO5	[M-H]-	D-pantothenic acid	Others	Vitamin	79-83-4
MWS4301	151.04	107.05	152.047	C8H8O3	[M-H]-	3-hydroxyphenylacetic acid	Phenolic acids	Phenolic acids	621-37-4
MWS0559	161.05	71.01	162.053	C6H10O5	[M-H]-	1,6-anhydro-β-D-glucose	Others	Saccharides	498-07-7
mws0341	131.07	85.07	132.079	C6H12O3	[M-H]-	2-hydroxyisocaproic acid	Organic acids	Organic acids	20312-37-2
MWS0274	165.06	119.05	166.063	C9H10O3	[M-H]-	DL-3-phenyllactic acid	Organic acids	Organic acids	828-01-3
mws1336	138.06	120.04	137.048	C7H7NO2	[M+H]+	4-aminobenzoic acid	Phenolic acids	Phenolic acids	150-13-0
Lmqp002784	138.06	77.04	137.048	C7H7NO2	[M+H]+	salicylamide	Alkaloids	Phenolamine	65-45-2
mws1383	243.09	145.08	242.08	C12H10N4O2	[M+H]+	lumichrome	Alkaloids	Alkaloids	1086-80-2
mws0117	181.051	122.037	182.058	C9H10O4	[M-H]-	homovanillic acid; 4-Hydroxy-3-methoxyphenylacetic acid*	Phenolic acids	Phenolic acids	306-08-1
Zmjn003003	181.05	122.04	182.058	C9H10O4	[M-H]-	3,4-dimethoxybenzoic acid; Veratric acid*	Phenolic acids	Phenolic acids	93-07-2
mws1401	175.11	84.04	174.1	C7H14N2O3	[M+H]+	L-theanine	Amino acids and derivatives	Amino acids and derivatives	3081-61-6
MWSmce308	197.05	124.02	198.053	C9H10O5	[M-H]-	gallic acid ethyl ester; ethyl gallate	Phenolic acids	Phenolic acids	831-61-8
pme0075	188.06	128.04	189.064	C7H11NO5	[M-H]-	N-acetyl-L-glutamic acid	Amino acids and derivatives	Amino acids and derivatives	1188-37-0
Hmmp001310	188.07	118.07	187.063	C11H9NO2	[M+H]+	3-indoleacrylic acid	Alkaloids	Plumerane	1204-06-4
MWSmce536	125.02	79.02	126.032	C6H6O3	[M-H]-	methyl 2-furoate	Organic acids	Organic acids	611-13-2
Lmbp000668	124.04	78.03	123.032	C6H5NO2	[M+H]+	isonicotinic acid	Others	Vitamin	55-22-1
pmb2826	147.03	87.01	148.037	C5H8O5	[M-H]-	L-citramalic acid	Organic acids	Organic acids	6236-09-5
Lmqn008288	299.26	299.26	300.266	C18H36O3	[M-H]-	3-hydroxyoctadecanoic Acid	Lipids	Free fatty acids	45261-96-9
Lmbn003970	329.23	211.14	330.241	C18H34O5	[M-H]-	9,12,13-triHOME; 9(S),12(S),13(S)-trihydroxy-10(E)-octadecenoic acid	Lipids	Free fatty acids	97134-11-7
Hmgn001653	137.02	93.04	138.032	C7H6O3	[M-H]-	protocatechualdehyde	Phenolic acids	Phenolic acids	139-85-5
MWSslk097	195.06	163.04	194.058	C10H10O4	[M+H]+	dimethyl phthalate	Phenolic acids	Phenolic acids	131-11-3
Lmbn001981	137.02	93.03	138.032	C7H6O3	[M-H]-	2,5-dihydroxybenzaldehyde	Phenolic acids	Phenolic acids	1194-98-5
pmp001285	149.02	65.04	148.016	C8H4O3	[M+H]+	phthalic anhydride	Phenolic acids	Phenolic acids	85-44-9
Lmgn001670	137.03	108.02	138.032	C7H6O3	[M-H]-	salicylic acid	Phenolic acids	Phenolic acids	69-72-7
MWS04559g	182.08	136.08	181.074	C9H11NO3	[M+H]+	3-hydroxy-L-phenylalanine	Amino acids and derivatives	Amino acids and derivatives	587-33-7
Lmgn002184	173.05	93.03	174.053	C7H10O5	[M-H]-	2-oxoheptanedionic acid	Organic acids	Organic acids	17126-90-8
mws0250	182.08	136.08	181.074	C9H11NO3	[M+H]+	L-tyrosine	Amino acids and derivatives	Amino acids and derivatives	60-18-4
mws0752	185.15	185.16	186.162	C11H22O2	[M-H]-	undecylic acid	Lipids	Free fatty acids	112-37-8
mws0017	146.17	72.08	145.158	C7H19N3	[M+H]+	spermidine	Alkaloids	Alkaloids	124-20-9
pmn001691	327.22	291.2	328.225	C18H32O5	[M-H]-	9,12,13-trihydroxy-10,15-octadecadienoic acid	Lipids	Free fatty acids	-
Lmbn000216	147.03	57.03	148.037	C5H8O5	[M-H]-	3-methylmalic acid	Organic acids	Organic acids	152204-30-3
Zmyn000247	147.03	57.03	148.037	C5H8O5	[M-H]-	2-hydroxyglutaric Acid	Organic acids	Organic acids	13095-48-2
mws0628	121.03	92.03	122.037	C7H6O2	[M-H]-	4-hydroxybenzaldehyde	Phenolic acids	Phenolic acids	123-08-0
Zmgn002106	206.08	58.03	207.089	C11H13NO3	[M-H]-	N-acetyl-L-phenylalanine	Amino acids and derivatives	Amino acids and derivatives	2018-61-3
Xmbp001692	171.03	81.03	170.022	C7H6O5	[M+H]+	2,4,6-trihydroxybenzoic acid	Phenolic acids	Phenolic acids	83-30-7
Zmgn001448	175.06	115.04	176.069	C7H12O5	[M-H]-	2-propylmalic Acid	Organic acids	Organic acids	-
mws0352	179.06	164.03	180.065	C7H8N4O2	[M-H]-	theophylline	Alkaloids	Alkaloids	58-55-9
Lmbn001754	175.061	115.04	176.069	C7H12O5	[M-H]-	3-isopropylmalic acid	Organic acids	Organic acids	921-28-8
MWS1848	135.05	92.03	136.052	C8H8O2	[M-H]-	phenyl acetate	Phenolic acids	Phenolic acids	122-79-2
pme0281	165.02	121.03	166.027	C8H6O4	[M-H]-	terephthalic acid	Phenolic acids	Phenolic acids	100-21-0
Zmhn001420	165.02	121.03	166.027	C8H6O4	[M-H]-	5,7-dihydroxy-1(3H)-isobenzofuranone	Phenolic acids	Phenolic acids	27979-58-4
Lmtn004049	263.13	204.12	264.136	C15H20O4	[M-H]-	abscisic acid	Organic acids	Organic acids	21293-29-8
Hmqn003054	329.23	311.22	330.241	C18H34O5	[M-H]-	9,10,11-trihydroxy-12-octadecenoic acid	Lipids	Free fatty acids	61911-67-9
Lmbn002648	163.04	119.05	164.047	C9H8O3	[M-H]-	α-hydroxycinnamic acid	Phenolic acids	Phenolic acids	5801-57-0
Lmyn007622	331.25	157.12	332.256	C18H36O5	[M-H]-	9,10,18-rihydroxystearic acid	Lipids	Free fatty acids	496-86-6
mws0177	111.01	67.02	112.016	C5H4O3	[M-H]-	2-furoic acid	Organic acids	Organic acids	88-14-2
MWStz255	245.13	120.08	244.121	C14H16N2O2	[M+H]+	cyclo(Pro-Phe)	Amino acids and derivatives	Amino acids and derivatives	3705-26-8
Hmqn002118	161.02	133.03	162.032	C9H6O3	[M-H]-	7-hydroxycoumarin;Umbelliferone	Lignans and Coumarins	Coumarins	93-35-6
Lmbn004240	329.23	199.13	330.241	C18H34O5	[M-H]-	9,10-dihydroxy-12,13-epoxyoctadecanoic acid	Lipids	Free fatty acids	-
Zahp007439	177.05	149.02	176.047	C10H8O3	[M+H]+	3,4-methylenedioxycinnamaldehyde	Others	Aldehyde compounds	58095-77-5
MWSslk208	301.22	301.22	302.225	C20H30O2	[M-H]-	aurenoic acid	Terpenoids	Ditepenoids	6730-83-2
Wbtp003318	247.06	153.02	246.053	C13H10O5	[M+H]+	3,4,5,3'-tetrahydroxybenzophenone	Flavonoids	Other Flavonoids	-
Lmrn001951	181.05	135.04	182.058	C9H10O4	[M-H]-	(S)-2-Hydroxy-3-(4-Hydroxyphenyl)propanoic acid	Phenolic acids	Phenolic acids	23508-35-2
MWSmce461	102.05	56.05	101.048	C4H7NO2	[M+H]+	L-azetidine-2-carboxylic acid	Alkaloids	Alkaloids	2133-34-8
mws0520	224.09	136.08	223.084	C11H13NO4	[M+H]+	N-acetyl-L-tyrosine	Amino acids and derivatives	Amino acids and derivatives	537-55-3
Zmgn000503	133.05	71.01	134.058	C5H10O4	[M-H]-	2,3-dihydroxy-3-methylbutanoic acid	Organic acids	Organic acids	1756-18-9
mws0025	125.02	79.02	126.032	C6H6O3	[M-H]-	pyrogallol	Phenolic acids	Phenolic acids	87-66-1
Lmbn002072	159.07	97.07	160.074	C7H12O4	[M-H]-	2-propylsuccinic acid	Organic acids	Organic acids	618-57-5
Zmjn001813	159.07	97.06	160.074	C7H12O4	[M-H]-	pimelic acid	Organic acids	Organic acids	111-16-0
pme3285	275.09	139.04	274.084	C15H14O5	[M+H]+	afzelechin (3,5,7,4'-tetrahydroxyflavan)	Flavonoids	Flavanols	2545-00-8
mws4052	102.06	56.05	101.048	C4H7NO2	[M+H]+	1-aminocyclopropane-1-carboxylic acid	Organic acids	Organic acids	22059-21-8
Zmgn000217	129.02	85.03	130.027	C5H6O4	[M-H]-	methylenesuccinic acid	Organic acids	Organic acids	97-65-4
MWS1798	113.06	67.05	112.052	C6H8O2	[M+H]+	2,4-hexadienoic acid	Organic acids	Organic acids	110-44-1
mws0027	197.05	123.01	198.053	C9H10O5	[M-H]-	syringic acid	Phenolic acids	Phenolic acids	530-57-4
Lmgn000224	145.01	57.03	146.022	C5H6O5	[M-H]-	2-methyl-3-oxosuccinic acid	Organic acids	Organic acids	-
MWS0813	128.04	82.03	129.043	C5H7NO3	[M-H]-	5-oxoproline	Amino acids and derivatives	Amino acids and derivatives	149-87-1
mws0736	189.12	86.1	188.116	C8H16N2O3	[M+H]+	N-glycyl-L-leucine	Amino acids and derivatives	Amino acids and derivatives	869-19-2
Lmbn005172	165.06	119.05	166.063	C9H10O3	[M-H]-	2,6-dimethoxybenzaldehyde	Phenolic acids	Phenolic acids	3392-97-0
MWSslk080	187.13	141.13	188.141	C10H20O3	[M-H]-	10-hydroxydecanoic acid	Lipids	Free fatty acids	1679-53-4
pme0266	201.11	139.11	202.12	C10H18O4	[M-H]-	sebacic acid	Organic acids	Organic acids	111-20-6
Lmrn003000	165.06	103.06	166.063	C9H10O3	[M-H]-	2-hydroxy-3-phenylpropanoic acid	Phenolic acids	Phenolic acids	7326-19-4
mws2213	147.05	103.06	148.052	C9H8O2	[M-H]-	cinnamic acid	Phenolic acids	Phenolic acids	140-10-3
mws1320	160.08	130.07	161.084	C10H11NO	[M-H]-	tryptophol	Alkaloids	Plumerane	526-55-6
mws0744	319.05	301.04	320.053	C15H12O8	[M-H]-	dihydromyricetin (ampelopsin)	Flavonoids	Flavanonols	27200-12-0
mws1397	441.08	169.02	442.09	C22H18O10	[M-H]-	epicatechin gallate	Flavonoids	Flavanols	1257-08-5
mws0355	441.08	169.01	442.09	C22H18O10	[M-H]-	catechin gallate	Flavonoids	Flavanols	130405-40-2
